# Supplementary material for: Characterizing fatty acid oxidation genes in Drosophila
Source: G3 (Bethesda). 2025 Jun 16;15(8):jkaf139. doi: 10.1093/g3journal/jkaf139 (PMC12341901; doi:10.1093/g3journal/jkaf139)
Supplement: jkaf139_Supplementary_Data [file jkaf139_supplementary_data.zip]

Archive with 3 entries (3 files):
- Figures_S1,_S2,_S3_G3-2025-405977.pdf
- Table_S1_G3-2025-405977.xlsx
- Table_S2_G3-2025-405977.xlsx
