# Supplementary material for: Characterizing fatty acid oxidation genes in Drosophila
Source: G3 (Bethesda). 2025 Jun 16;15(8):jkaf139. doi: 10.1093/g3journal/jkaf139 (PMC12341901; doi:10.1093/g3journal/jkaf139)
Supplement: jkaf139_Supplementary_Data [file jkaf139_supplementary_data.zip › Table_S1_G3-2025-405977.xlsx]

## Sheet: DIOPT genes in this study
Human Symbol	Fly Symbol	DIOPT Score	Weighted Score	Rank	Best Score
ACADM	Mcad	14	13.82	high	Yes
ACADS	Arc42	15	14.75	high	Yes
ACADS	CG4860	8	7.71	moderate	No
HADHA	Mtpalpha	15	14.75	high	Yes
ETFB	CG7834	13	12.89	high	Yes
ETFDH	Etf-QO	15	14.75	high	Yes

## Sheet: DIOPT original output
diopt_results_2022-06-09 15:09:20
Input Order	Search Term	Human GeneID	HGNCID	Human Symbol	Species 2	Fly GeneID	Fly Species Gene ID	Fly Symbol	DIOPT Score	Weighted Score	Rank	Best Score	Best Score Reverse	Prediction Derived From	Alignment & Scores	Feedback	Gene Details
1	slc22a5	6584	10969	SLC22A5	Fly	36417	FBgn0033778	Balat	7	6.97	high	Yes	Yes	Compara, eggNOG, OrthoDB, OrthoFinder, OrthoInspector, Panther, RoundUp		Add	G2F details (Balat) DRscDB Data: (Balat)
1	slc22a5	6584	10969	SLC22A5	Fly	42890	FBgn0086365	Orct2	7	6.86	high	Yes	Yes	Compara, eggNOG, OrthoFinder, OrthoInspector, orthoMCL, Panther, RoundUp		Add	G2F details (Orct2) DRscDB Data: (Orct2)
1	slc22a5	6584	10969	SLC22A5	Fly	42891	FBgn0019952	Orct	7	6.86	moderate	Yes	No	Compara, eggNOG, OrthoFinder, OrthoInspector, orthoMCL, Panther, RoundUp		Add	G2F details (Orct) DRscDB Data: (Orct)
2	cpt1	1374	2328	CPT1A	Fly	36109	FBgn0261862	whd	13	12.8	high	Yes	Yes	Compara, eggNOG, Hieranoid, Inparanoid, OMA, OrthoDB, OrthoFinder, OrthoInspector, orthoMCL, Panther, Phylome, RoundUp, TreeFam		Add	G2F details (whd) DRscDB Data: (whd)
2	cpt1	56994	17852	CHPT1	Fly	36496	FBgn0033844	bbc	11	10.87	moderate	Yes	No	Compara, eggNOG, Hieranoid, Inparanoid, OMA, OrthoDB, OrthoFinder, OrthoInspector, Panther, Phylome, TreeFam		Add	G2F details (bbc) DRscDB Data: (bbc)
3	slc25a20	788	1421	SLC25A20	Fly	33470	FBgn0019830	colt	14	13.82	high	Yes	Yes	eggNOG, Hieranoid, Homologene, Inparanoid, Isobase, OMA, OrthoDB, OrthoFinder, OrthoInspector, orthoMCL, Panther, Phylome, RoundUp, TreeFam		Add	G2F details (colt) DRscDB Data: (colt)
3	slc25a20	788	1421	SLC25A20	Fly	33987	FBgn0031881	MME1	10	9.86	moderate	No	Yes	eggNOG, Inparanoid, OrthoDB, OrthoFinder, OrthoInspector, orthoMCL, Panther, Phylome, RoundUp, TreeFam		Add	G2F details (MME1) DRscDB Data: (MME1)
4	cpt2	1376	2330	CPT2	Fly	38355	FBgn0035383	CPT2	14	13.84	high	Yes	Yes	Compara, eggNOG, Hieranoid, Homologene, Inparanoid, Isobase, OMA, OrthoDB, OrthoFinder, OrthoInspector, orthoMCL, Panther, RoundUp, TreeFam		Add	G2F details (CPT2) DRscDB Data: (CPT2)
5	acadvl	37	92	ACADVL	Fly	37217	FBgn0034432	CG7461	15	14.75	high	Yes	Yes	Compara, eggNOG, Hieranoid, Homologene, Inparanoid, Isobase, OMA, OrthoDB, OrthoFinder, OrthoInspector, orthoMCL, Panther, Phylome, RoundUp, TreeFam		Add	G2F details (CG7461) DRscDB Data: (CG7461)
6	acadm	34	89	ACADM	Fly	38864	FBgn0035811	Mcad	14	13.82	high	Yes	Yes	eggNOG, Hieranoid, Homologene, Inparanoid, Isobase, OMA, OrthoDB, OrthoFinder, OrthoInspector, orthoMCL, Panther, Phylome, RoundUp, TreeFam		Add	G2F details (Mcad) DRscDB Data: (Mcad)
7	acads	35	90	ACADS	Fly	42364	FBgn0038742	Arc42	15	14.75	high	Yes	Yes	Compara, eggNOG, Hieranoid, Homologene, Inparanoid, Isobase, OMA, OrthoDB, OrthoFinder, OrthoInspector, orthoMCL, Panther, Phylome, RoundUp, TreeFam		Add	G2F details (Arc42) DRscDB Data: (Arc42)
7	acads	35	90	ACADS	Fly	41480	FBgn0037999	CG4860	8	7.71	moderate	No	Yes	Compara, eggNOG, OrthoDB, OrthoFinder, orthoMCL, Panther, Phylome, TreeFam		Add	G2F details (CG4860) DRscDB Data: (CG4860)
8	acad9	28976	21497	ACAD9	Fly	37217	FBgn0034432	CG7461	5	4.81	moderate	Yes	No	eggNOG, Hieranoid, OrthoDB, OrthoFinder, orthoMCL		Add	G2F details (CG7461) DRscDB Data: (CG7461)
8	acad9	28976	21497	ACAD9	Fly	36242	FBgn0086712	Egm	3	2.86	moderate	No	Yes	eggNOG, Isobase, OrthoDB		Add	G2F details (Egm) DRscDB Data: (Egm)
9	echs1	1892	3151	ECHS1	Fly	36536	FBgn0033879	Echs1	15	14.75	high	Yes	Yes	Compara, eggNOG, Hieranoid, Homologene, Inparanoid, Isobase, OMA, OrthoDB, OrthoFinder, OrthoInspector, orthoMCL, Panther, Phylome, RoundUp, TreeFam		Add	G2F details (Echs1) DRscDB Data: (Echs1)
10	hadha	3030	4801	HADHA	Fly	34276	FBgn0028479	Mtpalpha	15	14.75	high	Yes	Yes	Compara, eggNOG, Hieranoid, Homologene, Inparanoid, Isobase, OMA, OrthoDB, OrthoFinder, OrthoInspector, orthoMCL, Panther, Phylome, RoundUp, TreeFam		Add	G2F details (Mtpalpha) DRscDB Data: (Mtpalpha)
11	hadhb	3032	4803	HADHB	Fly	37784	FBgn0025352	Thiolase	14	13.84	high	Yes	Yes	Compara, eggNOG, Hieranoid, Homologene, Inparanoid, Isobase, OMA, OrthoDB, OrthoFinder, OrthoInspector, orthoMCL, Panther, RoundUp, TreeFam		Add	G2F details (Thiolase) DRscDB Data: (Thiolase)
12	hadhsc	3033	4799	HADH	Fly	36624	FBgn0033949	Had2	2	1.85	moderate	Yes	No	eggNOG, Isobase		Add	G2F details (Had2) DRscDB Data: (Had2)
13	nadk2	133686	26404	NADK2	Fly	35918	FBgn0033373	CG8080	12	11.87	high	Yes	Yes	Compara, eggNOG, Hieranoid, Homologene, Inparanoid, OMA, OrthoDB, OrthoFinder, OrthoInspector, Panther, Phylome, TreeFam		Add	G2F details (CG8080) DRscDB Data: (CG8080)
14	etfa	2108	3481	ETFA	Fly	36252	FBgn0010516	wal	12	11.96	high	Yes	Yes	eggNOG, Hieranoid, Homologene, Inparanoid, OMA, OrthoDB, OrthoFinder, OrthoInspector, orthoMCL, Panther, RoundUp, TreeFam		Add	G2F details (wal) DRscDB Data: (wal)
15	etfb	2109	3482	ETFB	Fly	43515	FBgn0039697	CG7834	13	12.89	high	Yes	Yes	Compara, eggNOG, Hieranoid, Homologene, Inparanoid, OMA, OrthoDB, OrthoFinder, OrthoInspector, orthoMCL, Panther, RoundUp, TreeFam		Add	G2F details (CG7834) DRscDB Data: (CG7834)
16	etfdh	2110	3483	ETFDH	Fly	36031	FBgn0286783	Etf-QO	15	14.75	high	Yes	Yes	Compara, eggNOG, Hieranoid, Homologene, Inparanoid, Isobase, OMA, OrthoDB, OrthoFinder, OrthoInspector, orthoMCL, Panther, Phylome, RoundUp, TreeFam		Add	G2F details (Etf-QO) DRscDB Data: (Etf-QO)
