# Supplementary material for: Characterizing fatty acid oxidation genes in Drosophila
Source: G3 (Bethesda). 2025 Jun 16;15(8):jkaf139. doi: 10.1093/g3journal/jkaf139 (PMC12341901; doi:10.1093/g3journal/jkaf139)
Supplement: jkaf139_Supplementary_Data [file jkaf139_supplementary_data.zip › Table_S2_G3-2025-405977.xlsx]

## Sheet: Mcad
Genotype	FreeC	C2	C3	C4	C5:1	C5	C4-OH	C6	C5-OH	C7	C8:1	C8	C3-DC	C10:2	C10:1	C10	C4-DC	C5-DC	C12:1	C12	C6-DC	C14:2	C14:1	C14	C14-OH	C16:1	C16	C16:1-OH	C16-OH	C18:2	C18:1	C18	C18:2-OH	C18:1-OH	C18-OH
MCAD fed	36.56	17.7	6.33	0.21	0	0.01	0.05	0.69	0.01	0.04	0.01	0.17	0.04	0.01	0.02	0.04	0.01	0.01	0.03	0.08	0.03	0	0.05	0.12	0.01	0.16	0.09	0.02	0.01	0.04	0.12	0.06	0	0.01	0
MCAD fed	31.67	14.75	3.91	0.13	0.01	0.01	0.03	0.34	0.01	0.02	0.01	0.09	0.02	0	0.01	0.03	0.01	0.01	0.01	0.05	0.03	0	0.03	0.09	0.01	0.09	0.07	0.02	0.01	0.02	0.07	0.04	0	0.01	0
MCAD fed	28.45	13.1	2.45	0.15	0	0.01	0.03	0.39	0.01	0.03	0.01	0.1	0.03	0.01	0.01	0.02	0.01	0.01	0.01	0.06	0.02	0	0.03	0.1	0.01	0.09	0.08	0.01	0.01	0.02	0.08	0.05	0	0	0
MCAD fed	30.95	11.74	4.66	0.11	0	0.01	0.04	0.71	0.02	0.03	0.01	0.22	0.04	0.02	0.02	0.04	0.01	0.01	0.02	0.02	0.02	0	0.01	0.02	0.01	0.02	0.03	0.01	0.01	0.01	0.04	0.05	0	0	0
MCAD fed	40.45	6.04	2.15	0.12	0.01	0.02	0.07	0.42	0.02	0.03	0.01	0.08	0.08	0.07	0.01	0.02	0.01	0.01	0.01	0.02	0.03	0	0.02	0.05	0.01	0.03	0.04	0.03	0.02	0.02	0.06	0.04	0.01	0.01	0.01
MCAD starved	29.81	10.28	0.73	0.25	0.01	0.02	0.15	0.84	0.02	0.05	0.03	0.32	0.09	0.06	0.09	0.04	0.01	0.01	0.05	0.02	0.08	0.01	0.04	0.03	0.02	0.07	0.08	0.04	0.01	0.05	0.1	0.06	0.01	0.02	0
MCAD starved	43.91	17.22	0.67	0.2	0	0.02	0.14	1.37	0.03	0.07	0.02	0.44	0.07	0.02	0.07	0.05	0.01	0.01	0.05	0.04	0.11	0	0.03	0.05	0.02	0.06	0.08	0.02	0.01	0.03	0.1	0.05
MCAD starved	32.92	4.87	0.5	0.18	0	0.01	0.05	0.92	0.02	0.03	0.03	0.16	0.07	0.03	0.07	0.03	0.01	0.01	0.03	0.03	0.05	0	0.02	0.05	0.01	0.06	0.07	0.03	0.01	0.02	0.09	0.04	0	0.01	0
MCAD starved	29.75	6.43	0.71	0.12	0	0.01	0.06	1.14	0.02	0.07	0.02	0.21	0.09	0.03	0.08	0.03	0.01	0.01	0.03	0.03	0.06	0	0.02	0.05	0.01	0.05	0.06	0.02	0.01	0.02	0.07	0.04	0	0.01	0
Control fed	24.75	4.96	2.88	0.09	0	0.01	0.03	0.02	0.01	0.01	0	0.01	0.02	0.02	0	0.01	0	0	0.01	0.01	0	0	0.01	0.03	0.01	0.03	0.04	0.01	0	0.01	0.06	0.05	0	0	0
Control fed	27.08	6.07	2.83	0.1	0.01	0.01	0.09	0.01	0.01	0.01	0	0.01	0.02	0.04	0.01	0.01	0.01	0.01	0.01	0.02	0.01	0	0.01	0.04	0.01	0.04	0.05	0.02	0.01	0.02	0.08	0.06	0.01	0	0
Control fed	29.16	2.77	0.32	0.07	0	0	0.04	0.02	0.01	0.01	0	0.01	0.02	0.03	0.01	0.02	0	0.01	0.02	0.04	0	0	0.04	0.16	0.03	0.14	0.08	0.02	0.01	0.01	0.09	0.05	0	0.01	0
Control fed	23.13	11.35	2.29	0.07	0	0.01	0.03	0.01	0	0	0	0.01	0.01	0.01	0	0.01	0	0	0.01	0.01	0	0	0.01	0.02	0.01	0.02	0.03	0.01	0	0.01	0.05	0.05	0	0	0
Control fed	26.89	12.76	3.64	0.07	0	0.01	0.04	0.01	0	0.01	0	0.01	0.01	0.01	0	0.01	0	0	0.01	0.01	0.01	0	0.02	0.03	0.01	0.02	0.03	0.01	0.01	0.01	0.05	0.06	0	0.01	0
Control fed	35.41	5.5	0.39	0.11	0	0.01	0.05	0.02	0	0.01	0	0.01	0.09	0	0.01	0.03	0	0	0.02	0.04	0.01	0	0.03	0.13	0.02	0.15	0.09	0.04	0.02	0.02	0.11	0.05	0.01	0.01	0.01
Control starved	23.75	7.65	0.53	0.08	0	0.01	0.07	0.03	0.01	0.04	0	0.01	0.02	0.02	0.01	0.01	0.01	0.01	0.01	0.02	0.01	0	0.02	0.05	0.02	0.05	0.07	0.03	0.01	0.02	0.08	0.05	0.01	0.01	0
Control starved	28.06	4.9	0.19	0.06	0	0.01	0.07	0.04	0.01	0.04	0.01	0.02	0.03	0.03	0.01	0.03	0.01	0.01	0.03	0.06	0.01	0	0.06	0.23	0.03	0.19	0.16	0.03	0.01	0.03	0.17	0.08	0.01	0.01	0.01
Control starved	29.63	5.7	0.12	0.08	0	0.01	0.09	0.04	0.01	0.04	0.01	0.02	0.02	0.03	0.01	0.03	0.01	0.01	0.03	0.08	0.01	0.01	0.08	0.32	0.04	0.25	0.19	0.03	0.02	0.03	0.21	0.08	0.01	0.02	0.01

## Sheet: Arc42
Genotype	FreeC	C2	C3	C4	C5:1	C5	C4-OH	C6	C5-OH	C7	C8:1	C8	C3-DC	C10:2	C10:1	C10	C4-DC	C5-DC	C12:1	C12	C6-DC	C14:2	C14:1	C14	C14-OH	C16:1	C16	C16:1-OH	C16-OH	C18:2	C18:1	C18	C18:2-OH	C18:1-OH	C18-OH
Arc42 fed	20.66	9.04	1.71	1.06	0	0.01	0.04	0.01	0	0.01	0	0.01	0.01	0.01	0	0.01	0	0	0.01	0.01	0	0	0.01	0.02	0.01	0.02	0.03	0.01	0.01	0.01	0.04	0.04	0	0	0
Arc42 fed	24.1	8.78	1.98	0.79	0	0.01	0.02	0.02	0	0.01	0	0.01	0.01	0.01	0	0.01	0	0.01	0.01	0.01	0.01	0	0.01	0.02	0.01	0.02	0.03	0.01	0	0.01	0.03	0.05	0	0	0
Arc42 fed	30.49	4.35	4.02	0.95	0	0.01	0.04	0.01	0	0.01	0	0.01	0.01	0.01	0	0.01	0.01	0	0.01	0.03	0.01	0	0.01	0.06	0.01	0.03	0.03	0.01	0	0.01	0.04	0.03	0	0	0
Arc42 starved	32.29	15.23	0.37	2.59	0	0.01	0.07	0.03	0	0.05	0	0.02	0.02	0.01	0.01	0.01	0.01	0.01	0.02	0.03	0.01	0	0.02	0.07	0.03	0.05	0.07	0.02	0.01	0.01	0.07	0.05	0	0.01	0.01
Arc42 starved	22.89	6.48	0.18	1.44	0	0.01	0.03	0.02	0	0.04	0	0.01	0.02	0.01	0	0.01	0.01	0.01	0.02	0.04	0.01	0	0.03	0.12	0.03	0.1	0.09	0.03	0.01	0.02	0.09	0.04	0	0.01	0
Arc42 starved	28.19	6.39	0.21	1.89	0	0.01	0.04	0.02	0	0.04	0	0.01	0.02	0.01	0	0.02	0.02	0.01	0.02	0.05	0.01	0	0.04	0.13	0.03	0.13	0.12	0.03	0.01	0.03	0.11	0.05	0	0.01	0
Control fed	24.75	4.96	2.88	0.09	0	0.01	0.03	0.02	0.01	0.01	0	0.01	0.02	0.02	0	0.01	0	0	0.01	0.01	0	0	0.01	0.03	0.01	0.03	0.04	0.01	0	0.01	0.06	0.05	0	0	0
Control fed	27.08	6.07	2.83	0.1	0.01	0.01	0.09	0.01	0.01	0.01	0	0.01	0.02	0.04	0.01	0.01	0.01	0.01	0.01	0.02	0.01	0	0.01	0.04	0.01	0.04	0.05	0.02	0.01	0.02	0.08	0.06	0.01	0	0
Control fed	29.16	2.77	0.32	0.07	0	0	0.04	0.02	0.01	0.01	0	0.01	0.02	0.03	0.01	0.02	0	0.01	0.02	0.04	0	0	0.04	0.16	0.03	0.14	0.08	0.02	0.01	0.01	0.09	0.05	0	0.01	0
Control fed	23.13	11.35	2.29	0.07	0	0.01	0.03	0.01	0	0	0	0.01	0.01	0.01	0	0.01	0	0	0.01	0.01	0	0	0.01	0.02	0.01	0.02	0.03	0.01	0	0.01	0.05	0.05	0	0	0
Control fed	26.89	12.76	3.64	0.07	0	0.01	0.04	0.01	0	0.01	0	0.01	0.01	0.01	0	0.01	0	0	0.01	0.01	0.01	0	0.02	0.03	0.01	0.02	0.03	0.01	0.01	0.01	0.05	0.06	0	0.01	0
Control fed	35.41	5.5	0.39	0.11	0	0.01	0.05	0.02	0	0.01	0	0.01	0.09	0	0.01	0.03	0	0	0.02	0.04	0.01	0	0.03	0.13	0.02	0.15	0.09	0.04	0.02	0.02	0.11	0.05	0.01	0.01	0.01
Control starved	23.75	7.65	0.53	0.08	0	0.01	0.07	0.03	0.01	0.04	0	0.01	0.02	0.02	0.01	0.01	0.01	0.01	0.01	0.02	0.01	0	0.02	0.05	0.02	0.05	0.07	0.03	0.01	0.02	0.08	0.05	0.01	0.01	0
Control starved	28.06	4.9	0.19	0.06	0	0.01	0.07	0.04	0.01	0.04	0.01	0.02	0.03	0.03	0.01	0.03	0.01	0.01	0.03	0.06	0.01	0	0.06	0.23	0.03	0.19	0.16	0.03	0.01	0.03	0.17	0.08	0.01	0.01	0.01
Control starved	29.63	5.7	0.12	0.08	0	0.01	0.09	0.04	0.01	0.04	0.01	0.02	0.02	0.03	0.01	0.03	0.01	0.01	0.03	0.08	0.01	0.01	0.08	0.32	0.04	0.25	0.19	0.03	0.02	0.03	0.21	0.08	0.01	0.02	0.01

## Sheet: CG4860
Genotype	FreeC	C2	C3	C4	C5:1	C5	C4-OH	C6	C5-OH	C7	C8:1	C8	C3-DC	C10:2	C10:1	C10	C4-DC	C5-DC	C12:1	C12	C6-DC	C14:2	C14:1	C14	C14-OH	C16:1	C16	C16:1-OH	C16-OH	C18:2	C18:1	C18	C18:2-OH	C18:1-OH	C18-OH
CG4860 fed	43.22	18.4	3.2	0.1	0	0.01	0.08	0.01	0.01	0.01	0	0.01	0.01	0.01	0	0.01	0.01	0.01	0.01	0.02	0	0	0.02	0.04	0.02	0.03	0.04	0.02	0.01	0.01	0.05	0.06	0	0.01	0.01
CG4860 fed	39.82	16	3.38	0.1	0.01	0.01	0.05	0.01	0.01	0.01	0	0.01	0.01	0.01	0	0.01	0.01	0.01	0.01	0.03	0.01	0	0.02	0.05	0.01	0.06	0.05	0.02	0.01	0.02	0.06	0.04	0	0.01	0
CG4860 fed	56.44	19.01	6.46	0.12	0	0.01	0.05	0.01	0.01	0.01	0	0.01	0.02	0.01	0	0.01	0.01	0.01	0.01	0.01	0.01	0	0.01	0.02	0.02	0.02	0.03	0.02	0.01	0.01	0.04	0.05	0.01	0.01	0.01
CG4860 fed	36.54	12.71	4.85	0.1	0	0.01	0.04	0.02	0.01	0.01	0	0.01	0.01	0.01	0	0.01	0.01	0.01	0.01	0.01	0	0	0.01	0.01	0.01	0.01	0.02	0.01	0.01	0.01	0.03	0.04	0	0	0
CG4860 starved	30.57	13.63	0.11	0.04	0	0.01	0.07	0.02	0.01	0.03	0	0.01	0.02	0.01	0	0.01	0.01	0.01	0.01	0.02	0.01	0	0.02	0.04	0.03	0.04	0.05	0.02	0.01	0.01	0.06	0.05	0	0.01	0.01
CG4860 starved	40.54	14.19	0.23	0.05	0	0.01	0.07	0.02	0.01	0.07	0	0.01	0.02	0	0	0.01	0.01	0.01	0.01	0.02	0.01	0	0.02	0.03	0.03	0.04	0.05	0.03	0.01	0.02	0.05	0.05	0	0.01	0.01
CG4860 starved	35.78	14.08	0.21	0.05	0	0.01	0.11	0.03	0.01	0.03	0	0.01	0.02	0.01	0	0.01	0.01	0.01	0.01	0.02	0	0	0.02	0.05	0.02	0.06	0.06	0.02	0.01	0.02	0.07	0.05	0	0.01	0.01
Control fed	24.75	4.96	2.88	0.09	0	0.01	0.03	0.02	0.01	0.01	0	0.01	0.02	0.02	0	0.01	0	0	0.01	0.01	0	0	0.01	0.03	0.01	0.03	0.04	0.01	0	0.01	0.06	0.05	0	0	0
Control fed	27.08	6.07	2.83	0.1	0.01	0.01	0.09	0.01	0.01	0.01	0	0.01	0.02	0.04	0.01	0.01	0.01	0.01	0.01	0.02	0.01	0	0.01	0.04	0.01	0.04	0.05	0.02	0.01	0.02	0.08	0.06	0.01	0	0
Control fed	29.16	2.77	0.32	0.07	0	0	0.04	0.02	0.01	0.01	0	0.01	0.02	0.03	0.01	0.02	0	0.01	0.02	0.04	0	0	0.04	0.16	0.03	0.14	0.08	0.02	0.01	0.01	0.09	0.05	0	0.01	0
Control fed	23.13	11.35	2.29	0.07	0	0.01	0.03	0.01	0	0	0	0.01	0.01	0.01	0	0.01	0	0	0.01	0.01	0	0	0.01	0.02	0.01	0.02	0.03	0.01	0	0.01	0.05	0.05	0	0	0
Control fed	26.89	12.76	3.64	0.07	0	0.01	0.04	0.01	0	0.01	0	0.01	0.01	0.01	0	0.01	0	0	0.01	0.01	0.01	0	0.02	0.03	0.01	0.02	0.03	0.01	0.01	0.01	0.05	0.06	0	0.01	0
Control fed	35.41	5.5	0.39	0.11	0	0.01	0.05	0.02	0	0.01	0	0.01	0.09	0	0.01	0.03	0	0	0.02	0.04	0.01	0	0.03	0.13	0.02	0.15	0.09	0.04	0.02	0.02	0.11	0.05	0.01	0.01	0.01
Control starved	23.75	7.65	0.53	0.08	0	0.01	0.07	0.03	0.01	0.04	0	0.01	0.02	0.02	0.01	0.01	0.01	0.01	0.01	0.02	0.01	0	0.02	0.05	0.02	0.05	0.07	0.03	0.01	0.02	0.08	0.05	0.01	0.01	0
Control starved	28.06	4.9	0.19	0.06	0	0.01	0.07	0.04	0.01	0.04	0.01	0.02	0.03	0.03	0.01	0.03	0.01	0.01	0.03	0.06	0.01	0	0.06	0.23	0.03	0.19	0.16	0.03	0.01	0.03	0.17	0.08	0.01	0.01	0.01
Control starved	29.63	5.7	0.12	0.08	0	0.01	0.09	0.04	0.01	0.04	0.01	0.02	0.02	0.03	0.01	0.03	0.01	0.01	0.03	0.08	0.01	0.01	0.08	0.32	0.04	0.25	0.19	0.03	0.02	0.03	0.21	0.08	0.01	0.02	0.01

## Sheet: MTPalpha
Genotype	FreeC	C2	C3	C4	C5:1	C5	C4-OH	C6	C5-OH	C7	C8:1	C8	C3-DC	C10:2	C10:1	C10	C4-DC	C5-DC	C12:1	C12	C6-DC	C14:2	C14:1	C14	C14-OH	C16:1	C16	C16:1-OH	C16-OH	C18:2	C18:1	C18	C18:2-OH	C18:1-OH	C18-OH
MTPalpha fed	26.45	7.47	2.54	0.07	0	0.01	0.02	0.01	0	0.01	0	0	0.01	0.01	0	0.01	0.01	0.01	0.01	0.01	0	0	0.01	0.03	0.02	0.02	0.02	0.01	0.01	0.01	0.03	0.04	0	0.01	0.01
MTPalpha fed	19.43	5.47	1.53	0.06	0	0	0.02	0.01	0	0.01	0	0	0.01	0.01	0	0.01	0	0	0.01	0.01	0	0	0.01	0.04	0.01	0.03	0.02	0.01	0.01	0.01	0.03	0.04	0	0.01	0.01
MTPalpha fed	28.83	4.87	2.83	0.09	0	0.01	0.03	0.01	0	0.01	0	0.01	0.01	0.01	0	0.01	0	0.01	0.01	0.03	0	0	0.02	0.06	0.04	0.06	0.05	0.02	0.03	0.02	0.07	0.04	0	0.02	0.02
MTPalpha fed	36.69	4.87	3.28	0.12	0	0.01	0.05	0.02	0.01	0.01	0	0.01	0.01	0.01	0.01	0.02	0.01	0.01	0.02	0.06	0	0	0.04	0.24	0.02	0.11	0.09	0.02	0.01	0.01	0.09	0.06	0	0.01	0
MTPalpha starved	16.91	9.82	0.13	0.03	0	0	0.03	0.02	0	0.02	0	0.01	0.02	0.01	0.01	0.01	0.01	0.01	0.02	0.05	0.01	0.01	0.05	0.12	0.07	0.11	0.1	0.04	0.04	0.06	0.1	0.05	0.01	0.03	0.01
MTPalpha starved	22.8	9.99	0.32	0.07	0	0.01	0.08	0.01	0	0.02	0	0.01	0.01	0.01	0	0.01	0	0.01	0.02	0.05	0	0	0.04	0.13	0.06	0.14	0.12	0.03	0.03	0.05	0.14	0.06	0.01	0.02	0.02
MTPalpha starved	22.88	6.42	0.12	0.03	0	0.01	0.04	0.01	0	0.01	0	0.01	0.01	0.01	0	0.01	0	0.01	0.01	0.05	0	0	0.03	0.12	0.08	0.1	0.09	0.03	0.03	0.02	0.09	0.04	0	0.01	0.01
MTPalpha starved	25.73	6.67	0.13	0.04	0	0.01	0.07	0.01	0	0.01	0	0.01	0.01	0.01	0	0.01	0	0.01	0.02	0.06	0	0	0.04	0.14	0.03	0.17	0.14	0.03	0.01	0.06	0.15	0.06	0	0.01	0.01
Control fed	42.15	14.06	2.95	0.11	0	0.01	0.04	0.02	0	0.01	0	0.01	0.01	0.01	0	0.01	0.01	0	0.01	0.01	0	0	0.01	0.01	0.01	0.02	0.03	0.01	0.01	0.01	0.04	0.04	0	0	0
Control fed	39.19	5.39	0.36	0.07	0	0.01	0.07	0.03	0.01	0.01	0	0.02	0.11	0.01	0.01	0.03	0.01	0.01	0.02	0.05	0.01	0	0.04	0.13	0.03	0.12	0.09	0.03	0.02	0.02	0.09	0.05	0.01	0.01	0.01
Control fed	25.31	11.84	4.06	0.11	0	0.01	0.03	0.01	0	0.01	0	0.01	0.01	0.02	0.01	0.01	0	0	0.01	0.02	0	0	0.01	0.02	0.01	0.03	0.03	0.01	0.01	0.01	0.05	0.05	0	0.01	0
Control fed	27.52	9.99	5.42	0.09	0	0.01	0.02	0.01	0	0.01	0	0.01	0.01	0.01	0.01	0.01	0	0	0.01	0.01	0	0	0.01	0.02	0.01	0.02	0.03	0.01	0.01	0.01	0.04	0.04	0	0.01	0
Control fed	46.82	6.34	0.37	0.08	0	0.02	0.09	0.04	0.01	0.01	0.01	0.03	0.13	0.01	0.01	0.05	0.01	0.02	0.03	0.07	0.01	0	0.05	0.14	0.03	0.14	0.09	0.03	0.02	0.02	0.1	0.06	0.01	0.01	0.01
Control starved	44.96	5.53	0.23	0.05	0	0.01	0.08	0.01	0	0.02	0	0	0.01	0.01	0	0.01	0.01	0.01	0.01	0.01	0.01	0	0.01	0.03	0.01	0.02	0.04	0.01	0.01	0.01	0.04	0.04	0	0.01	0
Control starved	34.13	4.3	0.05	0.05	0	0.01	0.12	0.03	0.01	0.01	0.01	0.02	0.03	0.02	0.01	0.04	0.01	0.01	0.03	0.08	0.01	0	0.06	0.29	0.03	0.18	0.16	0.03	0.02	0.02	0.12	0.06	0.01	0.01	0.01
Control starved	34.49	4.13	0.14	0.1	0	0.01	0.09	0.03	0	0.01	0	0.02	0.02	0.02	0.01	0.03	0.01	0.01	0.03	0.07	0.01	0.01	0.06	0.23	0.03	0.16	0.14	0.04	0.01	0.03	0.11	0.06	0.01	0.01	0.01

## Sheet: ETF-QO
Genotype	FreeC	C2	C3	C4	C5:1	C5	C4-OH	C6	C5-OH	C7	C8:1	C8	C3-DC	C10:2	C10:1	C10	C4-DC	C5-DC	C12:1	C12	C6-DC	C14:2	C14:1	C14	C14-OH	C16:1	C16	C16:1-OH	C16-OH	C18:2	C18:1	C18	C18:2-OH	C18:1-OH	C18-OH
ETF-QO heterozygotes fed	24.96	2.52	0.18	0.15	0	0.01	0.03	0.02	0	0	0.01	0.01	0.07	0.01	0.01	0.02	0	0.01	0.01	0.05	0	0	0.04	0.1	0.01	0.07	0.04	0.01	0.01	0.01	0.06	0.04	0	0	0
ETF-QO heterozygotes fed	27.34	6.49	0.34	0.15	0.01	0.01	0.04	0.01	0.01	0.01	0	0.01	0.01	0	0	0.01	0	0	0.01	0.04	0	0	0.02	0.08	0.01	0.05	0.04	0.01	0	0.01	0.06	0.05	0	0	0
ETF-QO heterozygotes fed	31.01	10	1.57	0.16	0	0.01	0.08	0.02	0	0.01	0.01	0.01	0.05	0	0	0.01	0	0.01	0.01	0.02	0	0	0.01	0.03	0.01	0.02	0.03	0.02	0.01	0.01	0.04	0.04	0.01	0	0.01
ETF-QO heterozygotes fed	16.99	5.52	1.23	0.08	0	0.01	0.04	0.02	0	0.01	0	0.01	0.03	0.01	0	0.01	0	0	0.01	0.01	0	0	0.01	0.02	0.01	0.02	0.03	0.01	0.01	0.01	0.03	0.04	0	0	0
ETF-QO heterozygotes fed	17.34	3.54	1.07	0.1	0	0.01	0.03	0.01	0	0	0	0	0.04	0.01	0	0	0	0	0	0.01	0	0	0.01	0.01	0.01	0.01	0.02	0.01	0.01	0.01	0.02	0.03	0	0	0
Control fed	42.15	14.06	2.95	0.11	0	0.01	0.04	0.02	0	0.01	0	0.01	0.01	0.01	0	0.01	0.01	0	0.01	0.01	0	0	0.01	0.01	0.01	0.02	0.03	0.01	0.01	0.01	0.04	0.04	0	0	0
Control fed	39.19	5.39	0.36	0.07	0	0.01	0.07	0.03	0.01	0.01	0	0.02	0.11	0.01	0.01	0.03	0.01	0.01	0.02	0.05	0.01	0	0.04	0.13	0.03	0.12	0.09	0.03	0.02	0.02	0.09	0.05	0.01	0.01	0.01
Control fed	25.31	11.84	4.06	0.11	0	0.01	0.03	0.01	0	0.01	0	0.01	0.01	0.02	0.01	0.01	0	0	0.01	0.02	0	0	0.01	0.02	0.01	0.03	0.03	0.01	0.01	0.01	0.05	0.05	0	0.01	0
Control fed	27.52	9.99	5.42	0.09	0	0.01	0.02	0.01	0	0.01	0	0.01	0.01	0.01	0.01	0.01	0	0	0.01	0.01	0	0	0.01	0.02	0.01	0.02	0.03	0.01	0.01	0.01	0.04	0.04	0	0.01	0
Control fed	46.82	6.34	0.37	0.08	0	0.02	0.09	0.04	0.01	0.01	0.01	0.03	0.13	0.01	0.01	0.05	0.01	0.02	0.03	0.07	0.01	0	0.05	0.14	0.03	0.14	0.09	0.03	0.02	0.02	0.1	0.06	0.01	0.01	0.01
